# Supplementary material for: Human Atrial Fibroblast Adaptation to Heterogeneities in Substrate Stiffness
Source: Front Physiol. 2020 Jan 10;10:1526. doi: 10.3389/fphys.2019.01526 (PMC6965062; doi:10.3389/fphys.2019.01526)
Supplement: SUPPLEMENTARY FIGURE S1 — After preparation, CyPhyGels were stored in PBS at room temperature in darkness. Their stiffness in response to 660 or 740 nm illumination was determined over 40 days after preparation. After 1 week, CyPhyGel stiffness is reversibly tunable between ~3 and ~5 kPa for at least 40 days (n = 3). [file Presentation_1.zip]

Archive with 7 entries (5 files):
- Presentation_1/
- Presentation_1/Sup/
- Presentation_1/Sup/Figure S1.TIF
- Presentation_1/Sup/Figure S5.TIF
- Presentation_1/Sup/Figures S2.TIF
- Presentation_1/Sup/FigureS3.tif
- Presentation_1/Sup/FigureS4.tif
